# Supplementary material for: A low-cost open-source imaging platform reveals spatiotemporal insight into leaf elongation and movement
Source: Plant Physiol. 2024 Feb 24;195(3):1866–79. doi: 10.1093/plphys/kiae097 (PMC11213255; doi:10.1093/plphys/kiae097)
Supplement: kiae097_Supplementary_Data [file kiae097_supplementary_data.zip]

Archive with 2 entries (2 files):
- kiae097_Supplementary_Data.pdf
- pp.01330.2023-s03.pdf
